# Supplementary material for: Improved VO2max Estimation by Combining a Multiple Regression Model and Linear Extrapolation Method
Source: J Cardiovasc Dev Dis. 2022 Dec 27;10(1):9. doi: 10.3390/jcdd10010009 (PMC9865627; doi:10.3390/jcdd10010009)
Supplement: Supplementary file 1 [file jcdd-10-00009-s001.zip]

Archive with 1 entries (1 files):
- jcdd-2065812-supplementary.pdf
